# Supplementary material for: Developmental Parallels Between the Human Organs of Zuckerkandl and Adrenal Medulla
Source: Life (Basel). 2025 Jul 31;15(8):1214. doi: 10.3390/life15081214 (PMC12387564; doi:10.3390/life15081214)
Supplement: Supplementary file 1 [file life-15-01214-s001.zip]

Archive with 1 entries (1 files):
- life-3674568-supplementary.pdf
